# Supplementary material for: Abdominal surgery induces long-lasting changes in expression and binding of CTCF with impact on Major Histocompatibility Complex II transcription in circulating human monocytes
Source: PLoS One. 2023 Oct 25;18(10):e0293347. doi: 10.1371/journal.pone.0293347 (PMC10599505; doi:10.1371/journal.pone.0293347)
Supplement: S1 Table — (XLSX) [file pone.0293347.s004.xlsx]

## Sheet: Tabelle1
S1 Table. Socio-demographic and clinical characteristics of the study population.
variable	patients
gender (n)
male	5
female	5
diverse	0
age (years)
range	51 to 79
mean (SD)	68 (9.3)
median	70
ethnicity
caucasean	10
others	0
comorbid conditions (n)
congestive heart failure	0
peripheral vascular disease	1
cerebrovascular disease	2
chronic pulmonary disease	1
diabetes mellitus	1
moderate or severe renal disease	1
any tumor	8
Type of tumor (n)
pancreatic cancer	5
gastroesophageal junction adenocarcinoma	2
cholangiocarcinoma	1
Chemotherapy before surgery (n)
yes	2
no	8
Charlson comorbidity index (points)
range	1 to 6
mean (SD)	4.5 (1.6)
median	5
type of surgery (n)
gastroesophageal surgery	2
hepato-biliary surgery	3
pancreatic surgery	5
Abbreviations: SD = standard deviation
