# Supplementary material for: Abdominal surgery induces long-lasting changes in expression and binding of CTCF with impact on Major Histocompatibility Complex II transcription in circulating human monocytes
Source: PLoS One. 2023 Oct 25;18(10):e0293347. doi: 10.1371/journal.pone.0293347 (PMC10599505; doi:10.1371/journal.pone.0293347)
Supplement: S2 Table — Table A: TaqManTM assays. Table B: ChIP antibodies. Table C: ChIP-qPCR primers. (XLSX) [file pone.0293347.s005.xlsx]

## Sheet: Tabelle1
S5 Table. Assays, antibodies and primers.
Table A. TaqManTM assays
gene	annealing temperature (°C)	fragment size (bp)	assay ID
ACTB	60	171	Hs99999903_m1
HPRT1	60	82	Hs02800695_m1
CIITA	60	63	Hs00172106_m1
CTCF	60	69	Hs00902016_m1
HLA-DRA	60	97	Hs00219575_m1
HLA-DRB1	60	103	Hs04192464_mH
HLA-DQA1	60	153	Hs03007426_mH
HLA-DQB1	60	89	Hs03054971_m1
HLA-DQA2	60	97	Hs00607448_gH
HLA-DQB2	60	105	Hs04401174_gH
HLA-DPA1	60	114	Hs01072899_m1
HLA-DPB1	60	58	Hs03045105_m1
Table B. ChIP antibodies
name	type	source	commercial supplier	catalogue number	antigens used to raise antibody	final concentration
CTCF	polyclonal antibody	rabbit	Diagenode, Liège, Belgium	C15410210	4 KLH coupled peptides	1 µg per IP
Table C. ChIP-qPCR primers
site	annealing temperature (°C)	fragment size (bp)	primer sequences (5`-3`)
CM1	60	180	GAGGGCAGGAGGAACAGG
			TTGTCGTCTAGTGGCTGAGG
CM2	60	147	TTCCACACTCATTCACAGTCAGC
			CCAGCCACACAGAGTTAGGG
CM3	60	147	GGAAGGAAGAGTACGGGAAATAAG
			CAGTAGGTGGGGACATTGC
CM4	60	153	AACTCCAGCCACAGG
			GGTCTCGCTTCATCAG
CM5	60	146	GGGCAGAGTCTTGGAAACAG
			GGAGACCGTTGAACCTGGAG
CM6	60	157	TTGCCCATACTCTGTGACTCC
			GGACTGAGGTTAATTCTCTTCTGC
CM7	60	142	GCCAGCAGAACATGAAGGAAGAG
			GGAACACCCAAGCGACCTTC
CM8	60	144	GCCTCTGCCTCCCATAATATATTG
			ATACAAGGTCTAAACAGAGACACAG
CM9	60	154	GCTCTGATATGGAACATTCTG
			TCCTCTCCACCCATTTCC
CM10	60	205	AGGGGAGACGGAGGAAAGAGG
			TGGAGCACATCAGAGACC
H19ICR	60	165	CCCATCTTGCTGACCTCAC
			AGACCTGGGACGTTTCTGTG
MB	60	133	GGGCTTCAGGTTGTGTGTCT
			TCATGGCTGCACCAGACTTC
