# Supplementary material for: Abdominal surgery induces long-lasting changes in expression and binding of CTCF with impact on Major Histocompatibility Complex II transcription in circulating human monocytes
Source: PLoS One. 2023 Oct 25;18(10):e0293347. doi: 10.1371/journal.pone.0293347 (PMC10599505; doi:10.1371/journal.pone.0293347)
Supplement: S3 Table — (XLSX) [file pone.0293347.s006.xlsx]

## Sheet: Tabelle1
S6 Table. Raw data.
Raw data Figure 2A				Raw data Figure 2B				Raw data Figure 2C							Raw data Figure 2D
IL-6				IL-10				IL-6							IL-10
pre-OP	POD1	POD7		pre-OP	POD1	POD7		pre-OP		POD1		POD7			pre-OP		POD1		POD7
69.768	94.7125	50.1		0	0	0		-	LPS	-	LPS	-	LPS		-	LPS	-	LPS	-	LPS
18.76	179.589	173.279		0	0	0		16.23	81667	30.51	44809	10.59	72023		0	2098.43	0	2376.78	0	2090.45
0	0	0		0	0	0		61.09	62647	98.32	25324.2	75.88	60710.3		0	1533.41	0	1214.09	0	2728.41
0	312.443	41.3939		0	225.876	0		14.82	262	16.23	219.1	10.59	406.2		0	0	0	0	0	1568.89
14.868	2570.3	28.152		0	0	204.412		75.88	53075.1	12	30040.9	23.34	38592.9		163.712	875.212	0	1522	0	2655.12
0	0	0		0	0	0		27.63	435.3	50.82	1363.3	24.77	78624		68.608	197.432	0	251.876	0	1497.87
0	67.635	5.826		0	0	0		27.56	29588.9	37.44	26595.2	23.87	23965.7		0	1359.77	0	1570.65	0	2353.17
0	28.41	0		0	0	0		17.65	319.5	66.99	72023	21.91	63171		0	0	0	2350.67	0	3267.68
0	473.168	0		0	0	0		10.59	88094	23.34	58973.7	16.23	48919		0	3050.97	0	2983.91	0	2353.17
0	25.536	0		0	0	0		16.23	59870.1	21.93	45595.1	17.65	190.7		0	2369.55	0	1073.11	0	1730.65
								7.79	68069	16.23	52152	12	52344		0	2112.81	0	2274.37	0	3291.89
Raw data Figure 3A
HLA-DR
pre-OP	POD1	POD2	POD3	POD4	POD5	POD6	POD7
20048.3	8420.27	8538.13	12817.2	18054	21014.1	21995	23871
30209.8	6387.33	5099.43	5504.33	6400.47	7296.09	5888.07	5543.53
20991.4	14149.3	9302.38	12884.1	12493.5	11577	13872.2	15344.5
16783	5646.38	6997.82	6368.69	7013.83	8997.78	9407.33	10873.5
15569.1	7515.26	9751.37	11654.7	11584.5	12342.1	13677.3	14450.4
16352.9	8873.26	7870.19	5975.89	5792.22	6371.44	5903.63	8670.61
20751.2	7531.28	5877.19	9783.43	12423.7	13021.8	12686.6	11727
28625.7	9406.59	10488.6	13155.7	12457.4	12272	15425	18743.9
15636.3	5084.35	4804.27	5070.8	8610.53	9885.6	10738	11727
18215.5	9952.53	9048.97	4836.77	12016.1	16975.7	11924.9	10869.3
Raw data Figure 3C
HLA-DRA			HLA-DRB1			HLA-DPA1			HLA-DPB1
pre-OP	POD1	POD7	pre-OP	POD1	POD7	pre-OP	POD1	POD7	pre-OP	POD1	POD7
4.29891	1.43969	2.72459	1.96469	1.07243	1.71839	1.10368	0.457432	0.647124	1.1381	0.341359	0.713982
4.06722	0.614152	0.937615	5.26372	0.596936	1.004	1.38045	0.133266	0.27614	0.798736	0.114526	0.207655
2.69392	2.69568	3.4161	4.23683	2.39408	2.52142	2.69176	2.67383	1.16708	4.66888	4.82925	1.16257
3.91046	0.582879	1.53987	6.29583	1.45515	2.7774	2.34336	4.65415	0.642084	6.49892	1.12464	0.611891
2.55869	1.55229	4.2584	0.631599	0.634036	0.825819	0.699551	0.23653	0.527988	0.67289	0.176872	0.40385
6.0358	1.22705	0.371298	5.39109	1.10361	0.38276	5.86885	0.423211	0.179909	6.25085	0.487255	0.202268
3.92708	0.652224	2.07745	1.93715	0.615632	1.33397	0.725561	0.118341	0.500581	0.709384	0.169213	0.489701
4.22158	1.25291	2.38746	7.77023	1.30089	2.71247	5.16845	1.34197	3.56416	1.74574	0.526885	0.94189
3.04567	0.683135	3.26085	6.02526	1.28769	6.41723	5.4983	0.475136	3.38454	1.92706	0.152884	0.805848
2.83021	1.95891	2.47741	3.12957	2.06104	2.58347	3.68163	2.00144	1.69094	1.00258	1.02919	0.870892
Raw data Figure 4A				Raw data Figure 4B
CIITA				CTCF
pre-OP	POD1	POD7		pre-OP	POD1	POD7
0.0334127	0.0290333	0.0542159		0.0361418	0.038091	0.0252715
0.0526929	0.0127667	0.0132685		0.0371122	0.0705912	0.0399762
0.0388737	0.0164557	0.0233191		0.0488992	0.0672792	0.0116875
0.0464224	0.00239427	0.0170786		0.198389	0.0264717	0.0254269
0.0228415	0.0140513	0.0416993		0.0459184	0.0154221	0.0209183
0.354912	0.025991	0.0159916		0.173819	0.0279145	0.0466929
0.0614752	0.0125635	0.0481886		0.0432448	0.0166381	0.0205895
0.0392712	0.0204639	0.0337705		0.0429308	0.0270452	0.018537
0.0529491	0.0105892	0.0435989		0.0628989	0.0222148	0.0222141
0.0446795	0.0333072	0.0540845		0.0441826	0.0230765	0.020105
Raw data Figure 4D
CM1			CM2			CM3			CM4			CM5			CM6			CM7			CM8			CM9			CM10
pre-OP	POD1	POD7	pre-OP	POD1	POD7	pre-OP	POD1	POD7	pre-OP	POD1	POD7	pre-OP	POD1	POD7	pre-OP	POD1	POD7	pre-OP	POD1	POD7	pre-OP	POD1	POD7	pre-OP	POD1	POD7	pre-OP	POD1	POD7
0.710916	0.935489	0.365578	0.548602	0	0	0.44143	0.490622	0.495121	0	0	0	0.305068	0.351592	0.326021	0.625991	0.921908	0.383452	0.855671	0.508912	0.293669	1.62639	1.17366	0.424234	0.181412	0.143141	0.107847	1.09193	1.15268	1.41886
0.25307	0.426823	0.878816	0.47557	0.399183	0.176944	0.226612	0.316251	0.210441	0	0	0	0.0900455	0.191269	0.181514	0.140517	0.199409	0.187741	0.179749	0.351822	0.107979	0.314217	0.245377	0.273207	0.282633	0.34413	0.151205	0.469759	0.809622	0.993976
0.575905	1.4809	2.03871	0.772546	0.152067	0.351549	0.104287	0.376789	0.605993	0	0	0	0.198822	0.14827	0.182496	0.295263	0.0686439	0.458212	0.0951132	0.121527	0.252541	0.195803	0.334364	0.448819	0	0	0.50038	0.830598	1.48043	2.14804
0.745872	0	6.80581e-12	0.247095	0	0	0.597693	0	0.182375	0	0	0	0.181352	0	0	0.166065	0	0	0.450282	0	0.182473	0.405289	0	0.152149	0.392845	0	0	1.74982	1.63827	0.405229
0.161687	0.564786	1.025	0.332297	0	0	0.176401	0.213996	0.106265	0	0	0	0.0935012	0.0940961	0.181634	0	0.128309	0	0.181876	0.152988	0.0341073	0	0	0	0	0.114029	0	0.834976	0.950394	0.31951
1.3997	0.808426	1.33971	1.15387	0.718287	0	0.322944	0.529725	0.161363	0	0	0	0.182244	0.12597	0	0.296606	0.533534	0.342712	0.101665	0.222093	0.264252	0	0.865845	0.253435	0.389343	0.276161	0.585386	0.38885	1.36894	1.58603
0	0	0	0.895545	0	0	0.916905	0.209435	0.198668	0	0	0	0.678563	0	0.335439	0	0.137123	0.130523	0	0.075655	0.09851	0.533313	0	0.0773498	0	0	0.130075	0	0	0.733219
5.09038	1.55876	1.02904	0.266634	0.693794	0.202123	0.597859	1.03683	0.299112	0	0	0	0.341424	0.276569	0.0857602	0.392889	0.558884	0.358091	0.643327	0.189665	0.335057	0.909877	0.445075	0.539903	0.614185	0	0.556775	3.2594	0.689427	2.57547
0	0.380209	1.76465	0	0.212759	0.337778	0.22599	0.487704	0.793042	0	0	0	0.458004	0	0.676997	0.609564	0.108643	0.718378	0.349693	0.101667	0.480673	1.54921	0.088737	0.447704	0	0	0.284308	0.846191	0.381686	1.51374
0.539506	0.547311	1.75222	0.513169	0	0.339214	0.31926	0.273383	0.475243	0.186485	0.422541	0.604023	0.319081	0.116821	0.208731	0.507872	0.163754	0.324143	0.393469	0.0825294	0.541004	0.786587	0.138391	0.386615	0.333404	0.332171	0.16438	0.85836	0	2.8335
*Part of the POD7 data served as control values in previous work (Siegler et al. PLoS One . 2021 May 3;16(5):e0250818. doi: 10.1371/journal.pone.0250818. eCollection 2021)
